# Supplementary material for: Development of the Self-Directed TRANSCEND Suffering Workbook Intervention: A Population Health Psychology Approach for ‘Everyday’ Suffering
Source: Behav Sci (Basel). 2025 Mar 31;15(4):445. doi: 10.3390/bs15040445 (PMC12024454; doi:10.3390/bs15040445)
Supplement: Supplementary file 1 [file behavsci-15-00445-s001.zip]

Archive with 1 entries (1 files):
- behavsci-3475932-supplementary.pdf
